# Supplementary material for: ﻿Description of the larva of Cybister (Melanectes) brevis Aubé, 1838 (Coleoptera, Dytiscidae, Cybistrinae)
Source: Zookeys. 2025 Oct 29;1257:137–51. doi: 10.3897/zookeys.1257.168982 (PMC12590247; doi:10.3897/zookeys.1257.168982)
Supplement: XML Treatment for Cybister (Melanectes) brevis [file zookeys.1257.168982-treatment1.xml]

<!DOCTYPE tp:taxon-treatment
  PUBLIC "-//TaxonX//DTD Taxonomic Treatment Publishing DTD v0 20100105//EN" "tax-treatment-NSO.dtd">
<tp:taxon-treatment xmlns:tp="http://www.plazi.org/taxpub"><tp:treatment-meta><kwd-group><label>Taxon classification</label><kwd>
                <named-content content-type="kingdom">Animalia</named-content>
              </kwd><kwd>
                <named-content content-type="order">Coleoptera</named-content>
              </kwd><kwd>
                <named-content content-type="family">Dytiscidae</named-content>
              </kwd></kwd-group><mixed-citation publication-type="journal"><person-group><name><surname>Watanabe</surname><given-names>Kohei</given-names></name><name><surname>Hayashi</surname><given-names>Masakazu</given-names></name></person-group><article-title>﻿Description of the larva of <tp:taxon-name><tp:taxon-name-part taxon-name-part-type="genus" reg="Cybister">Cybister</tp:taxon-name-part> (<tp:taxon-name-part taxon-name-part-type="subgenus" reg="Melanectes">Melanectes</tp:taxon-name-part>) <tp:taxon-name-part taxon-name-part-type="species" reg="brevis">brevis</tp:taxon-name-part></tp:taxon-name> Aubé, 1838 (<tp:taxon-name><tp:taxon-name-part taxon-name-part-type="order">Coleoptera</tp:taxon-name-part></tp:taxon-name>, <tp:taxon-name><tp:taxon-name-part taxon-name-part-type="family">Dytiscidae</tp:taxon-name-part></tp:taxon-name>, <tp:taxon-name><tp:taxon-name-part taxon-name-part-type="subfamily">Cybistrinae</tp:taxon-name-part></tp:taxon-name>)</article-title><source>Zookeys</source><day>29</day><month>10</month><year>2025</year><volume>1257</volume><fpage>137</fpage><lpage>151</lpage><pub-id pub-id-type="doi">10.3897/zookeys.1257.168982</pub-id></mixed-citation></tp:treatment-meta><tp:nomenclature><label>﻿</label><tp:taxon-name><object-id xmlns:xlink="http://www.w3.org/1999/xlink" content-type="arpha" xlink:type="simple">E0C191E6-6732-5A1E-84C1-B9E2723A38A3</object-id>
              <tp:taxon-name-part taxon-name-part-type="genus" reg="Cybister">Cybister</tp:taxon-name-part> (<tp:taxon-name-part taxon-name-part-type="subgenus" reg="Melanectes">Melanectes</tp:taxon-name-part>) <tp:taxon-name-part taxon-name-part-type="species" reg="brevis">brevis</tp:taxon-name-part></tp:taxon-name><tp:taxon-authority>Aubé, 1838</tp:taxon-authority><xref ref-type="fig" rid="F1">Figs 1–5</xref><xref ref-type="fig" rid="F2">, 6, 7</xref><xref ref-type="fig" rid="F3">, 8–10</xref><xref ref-type="fig" rid="F4">, 11–14</xref><xref ref-type="fig" rid="F5">, 15, 16</xref><xref ref-type="fig" rid="F6">, 17–19</xref><xref ref-type="fig" rid="F7">, 20–25</xref><xref ref-type="fig" rid="F8">, 26–31</xref><xref ref-type="fig" rid="F9">, 32–33</xref><xref ref-type="table" rid="T1">, Table 1</xref></tp:nomenclature><tp:treatment-sec sec-type="material" id="SECID0EJAAE"><title>Source of material.</title><p>Descriptions were based on five instar I and two instar III specimens (<abbrev xmlns:xlink="http://www.w3.org/1999/xlink" xlink:title="Hoshizaki Green Foundation" id="ABBRID0EPAAE" xlink:type="simple">HOWP</abbrev>, <abbrev xmlns:xlink="http://www.w3.org/1999/xlink" content-type="institution" xlink:title="Ishikawa Insect Museum" id="ABBRID0ETAAE" xlink:type="simple">IIM</abbrev>) reared <italic>ex ovo</italic> in the laboratory at the Ishikawa Insect Museum from adults collected at the following locality: Japan • Hakusan-shi, Ishikawa Prefecture; 21.VI.2023; K. Watanabe leg. Additional specimens were collected in association with adults at the following localities: Japan • three instar I (<abbrev xmlns:xlink="http://www.w3.org/1999/xlink" xlink:title="Kohei Watanabe Collection" id="ABBRID0E1AAE" xlink:type="simple">KWC</abbrev>); Awazu, Misaki-machi, Suzu-shi, Ishikawa Prefecture; 9.VII.2023; K. Watanabe leg.; • one instar II (<abbrev xmlns:xlink="http://www.w3.org/1999/xlink" xlink:title="Kohei Watanabe Collection" id="ABBRID0E5AAE" xlink:type="simple">KWC</abbrev>); Araya-machi, Nomi-shi, Ishikawa Prefecture; 24.VI.2021; K. Watanabe leg.; • one instar I, two instar II (<abbrev xmlns:xlink="http://www.w3.org/1999/xlink" xlink:title="Kohei Watanabe Collection" id="ABBRID0ECBAE" xlink:type="simple">KWC</abbrev>); Yawata-machi, Hakusan-shi, Ishikawa Prefecture; 21.VI.2023; K. Watanabe leg.; • two instar II (<abbrev xmlns:xlink="http://www.w3.org/1999/xlink" xlink:title="Kohei Watanabe Collection" id="ABBRID0EGBAE" xlink:type="simple">KWC</abbrev>); Fushimi, Misaki-machi, Suzu-shi, Ishikawa Prefecture; 25.VI.2023; K. Watanabe leg.; • one instar III (<abbrev xmlns:xlink="http://www.w3.org/1999/xlink" xlink:title="Kohei Watanabe Collection" id="ABBRID0EKBAE" xlink:type="simple">KWC</abbrev>); idem; 9.VII.2023; K. Watanabe leg.</p><fig id="F1" position="float" orientation="portrait"><object-id xmlns:xlink="http://www.w3.org/1999/xlink" content-type="doi" xlink:type="simple">10.3897/zookeys.1257.168982.figures1-5</object-id><object-id xmlns:xlink="http://www.w3.org/1999/xlink" content-type="arpha" xlink:type="simple">B5103A10-901A-5CFA-B10E-D7CE294C451F</object-id><label>Figures 1–5.</label><caption><p><tp:taxon-name><tp:taxon-name-part taxon-name-part-type="genus" reg="Cybister">Cybister</tp:taxon-name-part> (<tp:taxon-name-part taxon-name-part-type="subgenus" reg="Melanectes">Melanectes</tp:taxon-name-part>) <tp:taxon-name-part taxon-name-part-type="species" reg="brevis">brevis</tp:taxon-name-part></tp:taxon-name> Aubé, 1838. 1. Instar I; 2, 3. Instar II; 4, 5. Instar III.</p></caption><graphic xmlns:xlink="http://www.w3.org/1999/xlink" xlink:href="zookeys-1257-137_article-168982__-g001.jpg" position="float" orientation="portrait" xlink:type="simple" id="oo_1453691.jpg"><uri content-type="original_file" xlink:type="simple">https://binary.pensoft.net/fig/1453691</uri></graphic></fig></tp:treatment-sec><tp:treatment-sec sec-type="diagnosis" id="SECID0EJCAE"><title>Diagnosis.</title><p>Larvae of <tp:taxon-name><tp:taxon-name-part taxon-name-part-type="genus" reg="Cybister">C.</tp:taxon-name-part> (<tp:taxon-name-part taxon-name-part-type="subgenus" reg="Melanectes">M.</tp:taxon-name-part>) <tp:taxon-name-part taxon-name-part-type="species" reg="brevis">brevis</tp:taxon-name-part></tp:taxon-name> can be distinguished from those of other <italic><tp:taxon-name><tp:taxon-name-part taxon-name-part-type="genus" reg="Cybister">Cybister</tp:taxon-name-part></tp:taxon-name></italic> species by the following combination of characteristics: egg burster spiniform; lamellae clypeales with weak longitudinal unevenness and split into several hair-like projections; lateral projections of frontoclypeus narrow; proximal article of A2 dark brown; distal article of A1 approximately &lt; 1.3 times longer than basal article; primary seta AN3 absent; some individuals with almost entirely black (instar II) or dark brown (instar III) head capsule; pronotum with two dark-brown longitudinal stripes dorsally (instars II and III).</p></tp:treatment-sec><tp:treatment-sec sec-type="description" id="SECID0EEDAE"><title>Description.</title><p><bold>Instar I (Figs <xref ref-type="fig" rid="F1">1</xref>, <xref ref-type="fig" rid="F2">6</xref>–<xref ref-type="fig" rid="F9">33</xref>). <italic>Color</italic> (Fig. <xref ref-type="fig" rid="F1">1</xref>).</bold> Head capsule yellow-brown; frontoclypeus and parietal region internal to stemmata lighter; with several small brown maculae; stemmata brown; antennae pale yellow except for first article of A2, apical half of third article of A3 and A4 dark brown; mandible pale yellow except for distal portion light yellow to red-brown, thick row of small setae on inner margin brown; maxilla pale yellow except for third article of palpomere 3 dark brown; labium pale yellow; thoracic tergites yellow-brown with several small brown maculae and pair of slightly larger brown maculae on anterior quarter of protergite; prosternal sclerites yellow-brown; base of setae on each posterior side of membranous region of meso- and metathorax brown; abdominal tergites I–VI yellow-brown with several small brown maculae; base of setae on lateromedial and ventral membranous regions brown; abdominal tergites VII–VIII yellow-brown with several small brown maculae; base of setae on ventral membranous region of abdominal tergite VII brown; legs pale yellow; urogomphus yellow-brown.</p><fig id="F2" position="float" orientation="portrait"><object-id xmlns:xlink="http://www.w3.org/1999/xlink" content-type="doi" xlink:type="simple">10.3897/zookeys.1257.168982.figures6-7</object-id><object-id xmlns:xlink="http://www.w3.org/1999/xlink" content-type="arpha" xlink:type="simple">7305EBEA-738E-5D50-BF37-0B8D18D7E358</object-id><label>Figures 6, 7.</label><caption><p>First-instar larva of <tp:taxon-name><tp:taxon-name-part taxon-name-part-type="genus" reg="Cybister">Cybister</tp:taxon-name-part> (<tp:taxon-name-part taxon-name-part-type="subgenus" reg="Melanectes">Melanectes</tp:taxon-name-part>) <tp:taxon-name-part taxon-name-part-type="species" reg="brevis">brevis</tp:taxon-name-part></tp:taxon-name> Aubé, 1838, cephalic capsule. 6. Dorsal aspect; 7. Ventral aspect. EB, egg burster; LC, lamellae clypeales; TP, tentorial pit.</p></caption><graphic xmlns:xlink="http://www.w3.org/1999/xlink" xlink:href="zookeys-1257-137_article-168982__-g002.jpg" position="float" orientation="portrait" xlink:type="simple" id="oo_1453692.jpg"><uri content-type="original_file" xlink:type="simple">https://binary.pensoft.net/fig/1453692</uri></graphic></fig><p><bold><italic>Body</italic> (Fig. <xref ref-type="fig" rid="F1">1</xref>).</bold> Elongate, subcylindrical; measurements and body shape ratios are shown in Table <xref ref-type="table" rid="T1">1</xref>.</p><table-wrap id="T1" position="float" orientation="portrait"><label>Table 1.</label><caption><p>Measurements and ratios for the larvae of <tp:taxon-name><tp:taxon-name-part taxon-name-part-type="genus" reg="Cybister">Cybister</tp:taxon-name-part> (<tp:taxon-name-part taxon-name-part-type="subgenus" reg="Melanectes">Melanectes</tp:taxon-name-part>) <tp:taxon-name-part taxon-name-part-type="species" reg="brevis">brevis</tp:taxon-name-part></tp:taxon-name> Aubé, 1838. <italic>N</italic> = number of specimens examined.</p></caption><table id="TID0EC3AE" rules="all"><tbody><tr><th rowspan="2" colspan="1">Measure</th><th rowspan="1" colspan="3">
                      <tp:taxon-name><tp:taxon-name-part taxon-name-part-type="genus" reg="Cybister">C.</tp:taxon-name-part> <tp:taxon-name-part taxon-name-part-type="species" reg="brevis">brevis</tp:taxon-name-part></tp:taxon-name>
                    </th><th rowspan="2" colspan="1">Measure</th><th rowspan="1" colspan="3">
                      <tp:taxon-name><tp:taxon-name-part taxon-name-part-type="genus" reg="Cybister">C.</tp:taxon-name-part> <tp:taxon-name-part taxon-name-part-type="species" reg="brevis">brevis</tp:taxon-name-part></tp:taxon-name>
                    </th></tr><tr><th rowspan="1" colspan="1">Instar I (N = 3)</th><th rowspan="1" colspan="1">Instar II (N = 3)</th><th rowspan="1" colspan="1">Instar III (N = 3)</th><th rowspan="1" colspan="1">Instar I (N = 3)</th><th rowspan="1" colspan="1">Instar II (N = 3)</th><th rowspan="1" colspan="1">Instar III (N = 3)</th></tr><tr><td rowspan="1" colspan="1"><abbrev xmlns:xlink="http://www.w3.org/1999/xlink" xlink:title="head length" id="ABBRID0E4HAE" xlink:type="simple">HL</abbrev> (mm)</td><td rowspan="1" colspan="1">2.33–2.38</td><td rowspan="1" colspan="1">3.46–3.54</td><td rowspan="1" colspan="1">4.84–5.15</td><td rowspan="1" colspan="1"><abbrev xmlns:xlink="http://www.w3.org/1999/xlink" xlink:title="maxillary palpifer" id="ABBRID0EOIAE" xlink:type="simple">PPF</abbrev>/MP1</td><td rowspan="1" colspan="1">0.33–0.36</td><td rowspan="1" colspan="1">0.41–0.46</td><td rowspan="1" colspan="1">0.46–0.48</td></tr><tr><td rowspan="1" colspan="1"><abbrev xmlns:xlink="http://www.w3.org/1999/xlink" xlink:title="maximum head width" id="ABBRID0EAJAE" xlink:type="simple">HW</abbrev> (mm)</td><td rowspan="1" colspan="1">1.63–1.65</td><td rowspan="1" colspan="1">2.49–2.52</td><td rowspan="1" colspan="1">3.50–3.70</td><td rowspan="1" colspan="1">MP1/MP2</td><td rowspan="1" colspan="1">1.68–1.75</td><td rowspan="1" colspan="1">1.62–1.80</td><td rowspan="1" colspan="1">1.69–1.88</td></tr><tr><td rowspan="1" colspan="1"><abbrev xmlns:xlink="http://www.w3.org/1999/xlink" xlink:title="frontoclypeus length" id="ABBRID0E5JAE" xlink:type="simple">FRL</abbrev> (mm)</td><td rowspan="1" colspan="1">1.07–1.09</td><td rowspan="1" colspan="1">1.48–1.53</td><td rowspan="1" colspan="1">1.88–1.98</td><td rowspan="1" colspan="1">MP3/MP2</td><td rowspan="1" colspan="1">1.52–1.59</td><td rowspan="1" colspan="1">1.31–1.37</td><td rowspan="1" colspan="1">1.24–1.29</td></tr><tr><td rowspan="1" colspan="1"><abbrev xmlns:xlink="http://www.w3.org/1999/xlink" xlink:title="occipital foramen width" id="ABBRID0E3KAE" xlink:type="simple">OCW</abbrev> (mm)</td><td rowspan="1" colspan="1">0.70–0.76</td><td rowspan="1" colspan="1">1.19–1.26</td><td rowspan="1" colspan="1">1.84–2.04</td><td rowspan="1" colspan="1"><abbrev xmlns:xlink="http://www.w3.org/1999/xlink" xlink:title="maxillary palpi" id="ABBRID0ENLAE" xlink:type="simple">MP</abbrev>/<abbrev xmlns:xlink="http://www.w3.org/1999/xlink" xlink:title="labial palpi" id="ABBRID0ERLAE" xlink:type="simple">LP</abbrev></td><td rowspan="1" colspan="1">1.95–2.10</td><td rowspan="1" colspan="1">2.04–2.16</td><td rowspan="1" colspan="1">1.68–1.94</td></tr><tr><td rowspan="1" colspan="1"><abbrev xmlns:xlink="http://www.w3.org/1999/xlink" xlink:title="head length" id="ABBRID0ECMAE" xlink:type="simple">HL</abbrev>/<abbrev xmlns:xlink="http://www.w3.org/1999/xlink" xlink:title="maximum head width" id="ABBRID0EGMAE" xlink:type="simple">HW</abbrev></td><td rowspan="1" colspan="1">1.43–1.45</td><td rowspan="1" colspan="1">1.39–1.41</td><td rowspan="1" colspan="1">1.36–1.39</td><td rowspan="1" colspan="1">LP2/LP1</td><td rowspan="1" colspan="1">0.69–0.81</td><td rowspan="1" colspan="1">0.71</td><td rowspan="1" colspan="1">0.51–0.60</td></tr><tr><td rowspan="1" colspan="1"><abbrev xmlns:xlink="http://www.w3.org/1999/xlink" xlink:title="maximum head width" id="ABBRID0EDNAE" xlink:type="simple">HW</abbrev>/<abbrev xmlns:xlink="http://www.w3.org/1999/xlink" xlink:title="occipital foramen width" id="ABBRID0EHNAE" xlink:type="simple">OCW</abbrev></td><td rowspan="1" colspan="1">2.17–2.34</td><td rowspan="1" colspan="1">2.00–2.10</td><td rowspan="1" colspan="1">1.80–1.90</td><td rowspan="1" colspan="1">L3 (mm)</td><td rowspan="1" colspan="1">4.84–4.94</td><td rowspan="1" colspan="1">7.17–7.35</td><td rowspan="1" colspan="1">9.46–9.79</td></tr><tr><td rowspan="1" colspan="1"><abbrev xmlns:xlink="http://www.w3.org/1999/xlink" xlink:title="coronal line length" id="ABBRID0EEOAE" xlink:type="simple">COL</abbrev>/<abbrev xmlns:xlink="http://www.w3.org/1999/xlink" xlink:title="head length" id="ABBRID0EIOAE" xlink:type="simple">HL</abbrev></td><td rowspan="1" colspan="1">0.53–0.55</td><td rowspan="1" colspan="1">0.57–0.58</td><td rowspan="1" colspan="1">0.61–0.62</td><td rowspan="1" colspan="1">L3/L1</td><td rowspan="1" colspan="1">1.26–1.30</td><td rowspan="1" colspan="1">1.28–1.29</td><td rowspan="1" colspan="1">1.26–1.30</td></tr><tr><td rowspan="1" colspan="1"><abbrev xmlns:xlink="http://www.w3.org/1999/xlink" xlink:title="frontoclypeus length" id="ABBRID0EFPAE" xlink:type="simple">FRL</abbrev>/<abbrev xmlns:xlink="http://www.w3.org/1999/xlink" xlink:title="head length" id="ABBRID0EJPAE" xlink:type="simple">HL</abbrev></td><td rowspan="1" colspan="1">0.45–0.47</td><td rowspan="1" colspan="1">0.42–0.43</td><td rowspan="1" colspan="1">0.38–0.39</td><td rowspan="1" colspan="1">L3/L2</td><td rowspan="1" colspan="1">1.13–1.14</td><td rowspan="1" colspan="1">1.14–1.15</td><td rowspan="1" colspan="1">1.12–1.16</td></tr><tr><td rowspan="1" colspan="1">A/<abbrev xmlns:xlink="http://www.w3.org/1999/xlink" xlink:title="maximum head width" id="ABBRID0EGQAE" xlink:type="simple">HW</abbrev></td><td rowspan="1" colspan="1">1.18–1.22</td><td rowspan="1" colspan="1">1.06–1.08</td><td rowspan="1" colspan="1">0.91–0.98</td><td rowspan="1" colspan="1">L3/<abbrev xmlns:xlink="http://www.w3.org/1999/xlink" xlink:title="maximum head width" id="ABBRID0EWQAE" xlink:type="simple">HW</abbrev></td><td rowspan="1" colspan="1">2.94–3.03</td><td rowspan="1" colspan="1">2.84–2.93</td><td rowspan="1" colspan="1">2.59–2.80</td></tr><tr><td rowspan="1" colspan="1">A2/A1</td><td rowspan="1" colspan="1">1.01–1.05</td><td rowspan="1" colspan="1">0.94–0.95</td><td rowspan="1" colspan="1">0.78–0.88</td><td rowspan="1" colspan="1">L3 (<abbrev xmlns:xlink="http://www.w3.org/1999/xlink" xlink:title="coxa" id="ABBRID0ETRAE" xlink:type="simple">CO</abbrev>/<abbrev xmlns:xlink="http://www.w3.org/1999/xlink" xlink:title="femur" id="ABBRID0EXRAE" xlink:type="simple">FE</abbrev>)</td><td rowspan="1" colspan="1">1.00–1.14</td><td rowspan="1" colspan="1">0.99–1.02</td><td rowspan="1" colspan="1">0.97–0.98</td></tr><tr><td rowspan="1" colspan="1">A3/A1</td><td rowspan="1" colspan="1">0.71–0.74</td><td rowspan="1" colspan="1">0.60–0.67</td><td rowspan="1" colspan="1">0.50–0.54</td><td rowspan="1" colspan="1">L3 (<abbrev xmlns:xlink="http://www.w3.org/1999/xlink" xlink:title="tibia" id="ABBRID0EVSAE" xlink:type="simple">TI</abbrev>/<abbrev xmlns:xlink="http://www.w3.org/1999/xlink" xlink:title="femur" id="ABBRID0EZSAE" xlink:type="simple">FE</abbrev>)</td><td rowspan="1" colspan="1">0.69–0.78</td><td rowspan="1" colspan="1">0.70–0.72</td><td rowspan="1" colspan="1">0.66–0.68</td></tr><tr><td rowspan="1" colspan="1">A4/A3</td><td rowspan="1" colspan="1">0.13–0.14</td><td rowspan="1" colspan="1">0.10–0.11</td><td rowspan="1" colspan="1">0.08–0.09</td><td rowspan="1" colspan="1">L3 (<abbrev xmlns:xlink="http://www.w3.org/1999/xlink" xlink:title="tarsus" id="ABBRID0EXTAE" xlink:type="simple">TA</abbrev>/<abbrev xmlns:xlink="http://www.w3.org/1999/xlink" xlink:title="femur" id="ABBRID0E2TAE" xlink:type="simple">FE</abbrev>)</td><td rowspan="1" colspan="1">0.81–0.89</td><td rowspan="1" colspan="1">0.71–0.73</td><td rowspan="1" colspan="1">0.63–0.64</td></tr><tr><td rowspan="1" colspan="1">A3’/A4</td><td rowspan="1" colspan="1">0.63–0.79</td><td rowspan="1" colspan="1">0.79–0.88</td><td rowspan="1" colspan="1">0.72–0.85</td><td rowspan="1" colspan="1">L3 (<abbrev xmlns:xlink="http://www.w3.org/1999/xlink" xlink:title="longest claw" id="ABBRID0EZUAE" xlink:type="simple">CL</abbrev>/<abbrev xmlns:xlink="http://www.w3.org/1999/xlink" xlink:title="tarsus" id="ABBRID0E4UAE" xlink:type="simple">TA</abbrev>)</td><td rowspan="1" colspan="1">0.35–0.36</td><td rowspan="1" colspan="1">0.32–0.33</td><td rowspan="1" colspan="1">0.26–0.29</td></tr><tr><td rowspan="1" colspan="1"><abbrev xmlns:xlink="http://www.w3.org/1999/xlink" xlink:title="mandible length" id="ABBRID0EPVAE" xlink:type="simple">MNL</abbrev>/<abbrev xmlns:xlink="http://www.w3.org/1999/xlink" xlink:title="mandible width" id="ABBRID0ETVAE" xlink:type="simple">MNW</abbrev></td><td rowspan="1" colspan="1">2.75–2.87</td><td rowspan="1" colspan="1">2.73–2.81</td><td rowspan="1" colspan="1">2.84–2.92</td><td rowspan="1" colspan="1"><abbrev xmlns:xlink="http://www.w3.org/1999/xlink" xlink:title="last abdominal segment" id="ABBRID0EDWAE" xlink:type="simple">LAS</abbrev> (mm)</td><td rowspan="1" colspan="1">4.05–4.13</td><td rowspan="1" colspan="1">5.85–5.94</td><td rowspan="1" colspan="1">7.44–7.58</td></tr><tr><td rowspan="1" colspan="1"><abbrev xmlns:xlink="http://www.w3.org/1999/xlink" xlink:title="mandible length" id="ABBRID0EVWAE" xlink:type="simple">MNL</abbrev>/<abbrev xmlns:xlink="http://www.w3.org/1999/xlink" xlink:title="head length" id="ABBRID0EZWAE" xlink:type="simple">HL</abbrev></td><td rowspan="1" colspan="1">0.43–0.46</td><td rowspan="1" colspan="1">0.44</td><td rowspan="1" colspan="1">0.42–0.45</td><td rowspan="1" colspan="1"><abbrev xmlns:xlink="http://www.w3.org/1999/xlink" xlink:title="last abdominal segment" id="ABBRID0EJXAE" xlink:type="simple">LAS</abbrev>/<abbrev xmlns:xlink="http://www.w3.org/1999/xlink" xlink:title="maximum head width" id="ABBRID0ENXAE" xlink:type="simple">HW</abbrev></td><td rowspan="1" colspan="1">2.46–2.51</td><td rowspan="1" colspan="1">2.34–2.37</td><td rowspan="1" colspan="1">2.04–2.12</td></tr><tr><td rowspan="1" colspan="1">A/<abbrev xmlns:xlink="http://www.w3.org/1999/xlink" xlink:title="maxillary palpi" id="ABBRID0E5XAE" xlink:type="simple">MP</abbrev></td><td rowspan="1" colspan="1">1.31–1.39</td><td rowspan="1" colspan="1">1.36–1.38</td><td rowspan="1" colspan="1">1.31–1.36</td><td rowspan="1" colspan="1">U (mm)</td><td rowspan="1" colspan="1">0.02</td><td rowspan="1" colspan="1">0.03</td><td rowspan="1" colspan="1">0.06–0.07</td></tr></tbody></table></table-wrap><p><bold><italic>Head</italic> (Figs <xref ref-type="fig" rid="F2">6</xref>–<xref ref-type="fig" rid="F4">14</xref>, <xref ref-type="fig" rid="F7">20</xref>–<xref ref-type="fig" rid="F8">27</xref>).</bold><italic>Cephalic capsule</italic> (Figs <xref ref-type="fig" rid="F2">6</xref>, <xref ref-type="fig" rid="F2">7</xref>, <xref ref-type="fig" rid="F7">20</xref>, <xref ref-type="fig" rid="F8">26</xref>). Flattened, subquadrate, longer than broad; maximum width at level of anterior stemmata, constricted at level of occipital region (Fig. <xref ref-type="fig" rid="F7">20</xref>), lacking temporal spiniform setae; occipital suture present; ecdysial line well marked, <abbrev xmlns:xlink="http://www.w3.org/1999/xlink" xlink:title="coronal line length" id="ABBRID0ED1AE" xlink:type="simple">COL</abbrev> long; occipital foramen deeply emarginate ventrally (Figs <xref ref-type="fig" rid="F2">7</xref>, <xref ref-type="fig" rid="F8">26</xref>); tentorial pits visible slightly above middle of ventral midline (Figs <xref ref-type="fig" rid="F2">7</xref>, <xref ref-type="fig" rid="F8">26</xref>, <xref ref-type="fig" rid="F8">27</xref>); frontoclypeus subtriangular, anterior margin projected forward, divided into three well-developed projections, medial projection slightly longer than lateral projections, medial projection triangular, narrow and of same length on both sides, lateral projections triangular, slightly broader than medial projection, with inner length longer than outer length, inner margin slightly curved, notches between medial and lateral projections wide; anterolateral lobes rounded, not projecting beyond lamellae clypeales; EB present, large, spiniform (Figs <xref ref-type="fig" rid="F2">6</xref>, <xref ref-type="fig" rid="F7">24</xref>), near ecdysial line at level of seta PA8; six stemmata on each side, four dorsal, two ventral. <italic>Antenna</italic> (Figs <xref ref-type="fig" rid="F3">8</xref>, <xref ref-type="fig" rid="F3">9</xref>, <xref ref-type="fig" rid="F7">25</xref>). Elongate, slender, slightly longer than <abbrev xmlns:xlink="http://www.w3.org/1999/xlink" xlink:title="maximum head width" id="ABBRID0ER2AE" xlink:type="simple">HW</abbrev>, composed of four antennomeres; A1 and A2 subequal in length, A1 subdivided into two articles, distal article approximately 1.3 times longer than basal article; A2 subdivided into three articles: first article shortest, slightly shorter than third article, second article longest; A3 shorter than A2, subdivided into three articles: first article shortest, slightly shorter than second article, third article longest; A3’ elongate, slender, slightly shorter than A4; A4 shortest. <italic>Mandible</italic> (Figs <xref ref-type="fig" rid="F3">10</xref>, <xref ref-type="fig" rid="F7">21</xref>, <xref ref-type="fig" rid="F7">22</xref>). Strong, falciform, broadest at base, narrowing to apex, abruptly narrowed toward apex from pore MNc; mandibular channel present. <italic>Maxilla</italic> (Figs <xref ref-type="fig" rid="F4">11</xref>, <xref ref-type="fig" rid="F4">12</xref>, <xref ref-type="fig" rid="F8">26</xref>). Premaxillary lobes well developed; cardo well developed, subovate with slightly concave apex, stipes elongate, slender, subcylindrical; galea absent; <abbrev xmlns:xlink="http://www.w3.org/1999/xlink" xlink:title="maxillary palpifer" id="ABBRID0ER3AE" xlink:type="simple">PPF</abbrev> elongate, slender, palpomere-like; <abbrev xmlns:xlink="http://www.w3.org/1999/xlink" xlink:title="maxillary palpi" id="ABBRID0EV3AE" xlink:type="simple">MP</abbrev> elongate, slender, shorter than antenna, composed of three palpomeres, MP1 longest, MP2 shortest; MP1 subdivided into three subequal articles, MP2 subdivided into two articles, distal article longer than basal article; MP3 subdivided into three articles, first and second articles subequal in length, third article longest. <italic>Labium</italic> (Figs <xref ref-type="fig" rid="F4">13</xref>, <xref ref-type="fig" rid="F4">14</xref>, <xref ref-type="fig" rid="F8">26</xref>). Prementum broader than long, not sclerotized ventromedially, anterodorsal margin well projected forward into rounded median process; <abbrev xmlns:xlink="http://www.w3.org/1999/xlink" xlink:title="labial palpi" id="ABBRID0EH4AE" xlink:type="simple">LP</abbrev> approximately half as long as <abbrev xmlns:xlink="http://www.w3.org/1999/xlink" xlink:title="maxillary palpi" id="ABBRID0EL4AE" xlink:type="simple">MP</abbrev>, composed of two palpomeres; LP1 longer than LP2; LP1 subdivided into two articles subequal in length; LP2 subdivided into two articles, distal article longer than basal article.</p><fig id="F3" position="float" orientation="portrait"><object-id xmlns:xlink="http://www.w3.org/1999/xlink" content-type="doi" xlink:type="simple">10.3897/zookeys.1257.168982.figures8-10</object-id><object-id xmlns:xlink="http://www.w3.org/1999/xlink" content-type="arpha" xlink:type="simple">14502086-0722-52BC-B13C-33783EA116FE</object-id><label>Figures 8–10.</label><caption><p>First-instar larva of <tp:taxon-name><tp:taxon-name-part taxon-name-part-type="genus" reg="Cybister">Cybister</tp:taxon-name-part> (<tp:taxon-name-part taxon-name-part-type="subgenus" reg="Melanectes">Melanectes</tp:taxon-name-part>) <tp:taxon-name-part taxon-name-part-type="species" reg="brevis">brevis</tp:taxon-name-part></tp:taxon-name> Aubé, 1838. 8, 9. Antenna; 10. Mandible; 8, 10. Dorsal aspect; 9. Ventral aspect. sp, spinula.</p></caption><graphic xmlns:xlink="http://www.w3.org/1999/xlink" xlink:href="zookeys-1257-137_article-168982__-g003.jpg" position="float" orientation="portrait" xlink:type="simple" id="oo_1453693.jpg"><uri content-type="original_file" xlink:type="simple">https://binary.pensoft.net/fig/1453693</uri></graphic></fig><fig id="F4" position="float" orientation="portrait"><object-id xmlns:xlink="http://www.w3.org/1999/xlink" content-type="doi" xlink:type="simple">10.3897/zookeys.1257.168982.figures11-14</object-id><object-id xmlns:xlink="http://www.w3.org/1999/xlink" content-type="arpha" xlink:type="simple">769BA27A-DCFF-5B9C-89BD-6A216ED3AB5D</object-id><label>Figures 11–14.</label><caption><p>First-instar larva of <tp:taxon-name><tp:taxon-name-part taxon-name-part-type="genus" reg="Cybister">Cybister</tp:taxon-name-part> (<tp:taxon-name-part taxon-name-part-type="subgenus" reg="Melanectes">Melanectes</tp:taxon-name-part>) <tp:taxon-name-part taxon-name-part-type="species" reg="brevis">brevis</tp:taxon-name-part></tp:taxon-name> Aubé, 1838. 11, 12. Maxilla; 13, 14. Labium; 11, 13. Dorsal aspect; 12, 14. Ventral aspect.</p></caption><graphic xmlns:xlink="http://www.w3.org/1999/xlink" xlink:href="zookeys-1257-137_article-168982__-g004.jpg" position="float" orientation="portrait" xlink:type="simple" id="oo_1453694.jpg"><uri content-type="original_file" xlink:type="simple">https://binary.pensoft.net/fig/1453694</uri></graphic></fig><p><bold><italic>Thorax</italic> (Figs <xref ref-type="fig" rid="F1">1</xref>, <xref ref-type="fig" rid="F5">15</xref>, <xref ref-type="fig" rid="F5">16</xref>, <xref ref-type="fig" rid="F8">28–31</xref>).</bold> Pro-, meso-, and metanotum convex, with subequal width; protergite longer than broad, twice as long as mesotergite, subrectangular, lateral margins emarginate at about mid-length, anterior and posterior margins straight; meso- and metatergite small, broader than long, subequal in length, subtrapezoidal, posterior margin emarginate medially; sagittal line present on all tergites; sternum of prothorax membranous except for one pair of small subtriangular sclerites, sterna of meso- and metathorax membranous; spiracles absent. Legs (Figs <xref ref-type="fig" rid="F5">15</xref>, <xref ref-type="fig" rid="F5">16</xref>, <xref ref-type="fig" rid="F8">28–31</xref>). Long, composed of six segments, L1 shortest, L3 longest; <abbrev xmlns:xlink="http://www.w3.org/1999/xlink" xlink:title="coxa" id="ABBRID0EJAAG" xlink:type="simple">CO</abbrev>, <abbrev xmlns:xlink="http://www.w3.org/1999/xlink" xlink:title="femur" id="ABBRID0ENAAG" xlink:type="simple">FE</abbrev>, <abbrev xmlns:xlink="http://www.w3.org/1999/xlink" xlink:title="tibia" id="ABBRID0ERAAG" xlink:type="simple">TI</abbrev>, and <abbrev xmlns:xlink="http://www.w3.org/1999/xlink" xlink:title="tarsus" id="ABBRID0EVAAG" xlink:type="simple">TA</abbrev> subcylindrical, elongate, slender; <abbrev xmlns:xlink="http://www.w3.org/1999/xlink" xlink:title="trochanter" id="ABBRID0EZAAG" xlink:type="simple">TR</abbrev> short, divided into two parts by an annulus; <abbrev xmlns:xlink="http://www.w3.org/1999/xlink" xlink:title="pretarsus" id="ABBRID0E4AAG" xlink:type="simple">PT</abbrev> with two long, curved claws; <abbrev xmlns:xlink="http://www.w3.org/1999/xlink" xlink:title="tarsus" id="ABBRID0EBBAG" xlink:type="simple">TA</abbrev> of L1 with apically multifid setae forming a dense patch (cleaning device), these setae larger and flat on posteroventral region (Figs <xref ref-type="fig" rid="F8">28</xref>, <xref ref-type="fig" rid="F8">29</xref>), smaller on anteroventral region (Figs <xref ref-type="fig" rid="F8">30</xref>, <xref ref-type="fig" rid="F8">31</xref>).</p><fig id="F5" position="float" orientation="portrait"><object-id xmlns:xlink="http://www.w3.org/1999/xlink" content-type="doi" xlink:type="simple">10.3897/zookeys.1257.168982.figures15-16</object-id><object-id xmlns:xlink="http://www.w3.org/1999/xlink" content-type="arpha" xlink:type="simple">B7D70DEE-0412-5ACA-BE2F-857D083BB5D5</object-id><label>Figures 15, 16.</label><caption><p>First-instar larva of <tp:taxon-name><tp:taxon-name-part taxon-name-part-type="genus" reg="Cybister">Cybister</tp:taxon-name-part> (<tp:taxon-name-part taxon-name-part-type="subgenus" reg="Melanectes">Melanectes</tp:taxon-name-part>) <tp:taxon-name-part taxon-name-part-type="species" reg="brevis">brevis</tp:taxon-name-part></tp:taxon-name> Aubé, 1838, metathoracic leg. 15. Anterior aspect; 16. Posterior aspect.</p></caption><graphic xmlns:xlink="http://www.w3.org/1999/xlink" xlink:href="zookeys-1257-137_article-168982__-g005.jpg" position="float" orientation="portrait" xlink:type="simple" id="oo_1453695.jpg"><uri content-type="original_file" xlink:type="simple">https://binary.pensoft.net/fig/1453695</uri></graphic></fig><p><bold><italic>Abdomen</italic> (Figs <xref ref-type="fig" rid="F1">1</xref>, <xref ref-type="fig" rid="F6">17–19</xref>, <xref ref-type="fig" rid="F9">32</xref>, <xref ref-type="fig" rid="F9">33</xref>).</bold> Eight-segmented; segments I–VI subequal in length, mostly membranous with a small tergite on anterodorsal region, tergites I–VI subrectangular, without anterior carina, sagittal line present; sterna of segments I–VI membranous; segment VII narrower, subtrapezoidal, without anterior carina, sagittal line absent, fully sclerotized except ventrally; segments I–VII without spiracles; segment VIII longest and narrowest, fully sclerotized except around anus. Urogomphus (Figs <xref ref-type="fig" rid="F6">19</xref>, <xref ref-type="fig" rid="F9">32</xref>, <xref ref-type="fig" rid="F9">33</xref>). Strongly reduced in length, slightly broader than long, comprised of one urogomphomere.</p><fig id="F6" position="float" orientation="portrait"><object-id xmlns:xlink="http://www.w3.org/1999/xlink" content-type="doi" xlink:type="simple">10.3897/zookeys.1257.168982.figures17-19</object-id><object-id xmlns:xlink="http://www.w3.org/1999/xlink" content-type="arpha" xlink:type="simple">5605325D-8297-5A67-9281-8485F140401B</object-id><label>Figures 17–19.</label><caption><p>First-instar larva of <tp:taxon-name><tp:taxon-name-part taxon-name-part-type="genus" reg="Cybister">Cybister</tp:taxon-name-part> (<tp:taxon-name-part taxon-name-part-type="subgenus" reg="Melanectes">Melanectes</tp:taxon-name-part>) <tp:taxon-name-part taxon-name-part-type="species" reg="brevis">brevis</tp:taxon-name-part></tp:taxon-name> Aubé, 1838. 17, 18. Abdominal segment VIII; 19. Urogomphus; 17. Dorsal aspect; 18, 19. Ventral aspect.</p></caption><graphic xmlns:xlink="http://www.w3.org/1999/xlink" xlink:href="zookeys-1257-137_article-168982__-g006.jpg" position="float" orientation="portrait" xlink:type="simple" id="oo_1453696.jpg"><uri content-type="original_file" xlink:type="simple">https://binary.pensoft.net/fig/1453696</uri></graphic></fig><fig id="F7" position="float" orientation="portrait"><object-id xmlns:xlink="http://www.w3.org/1999/xlink" content-type="doi" xlink:type="simple">10.3897/zookeys.1257.168982.figures20-25</object-id><object-id xmlns:xlink="http://www.w3.org/1999/xlink" content-type="arpha" xlink:type="simple">AE10502C-30BD-507C-ADF6-1915D755DBBF</object-id><label>Figures 20–25.</label><caption><p>SEM photographs of first-instar larva of <tp:taxon-name><tp:taxon-name-part taxon-name-part-type="genus" reg="Cybister">Cybister</tp:taxon-name-part> (<tp:taxon-name-part taxon-name-part-type="subgenus" reg="Melanectes">Melanectes</tp:taxon-name-part>) <tp:taxon-name-part taxon-name-part-type="species" reg="brevis">brevis</tp:taxon-name-part></tp:taxon-name> Aubé, 1838, head. 20. Cephalic capsule; 21, 22. Mandible and projections of lamellae clypeales; 23. Lamellae clypeales of central projection; 24. Egg burster; 25. A3, A3’, and A4, ventral aspect.</p></caption><graphic xmlns:xlink="http://www.w3.org/1999/xlink" xlink:href="zookeys-1257-137_article-168982__-g007.jpg" position="float" orientation="portrait" xlink:type="simple" id="oo_1453697.jpg"><uri content-type="original_file" xlink:type="simple">https://binary.pensoft.net/fig/1453697</uri></graphic></fig><fig id="F8" position="float" orientation="portrait"><object-id xmlns:xlink="http://www.w3.org/1999/xlink" content-type="doi" xlink:type="simple">10.3897/zookeys.1257.168982.figures26-31</object-id><object-id xmlns:xlink="http://www.w3.org/1999/xlink" content-type="arpha" xlink:type="simple">9D1DC229-4531-54BD-BB60-4AFDA14F2FCC</object-id><label>Figures 26–31.</label><caption><p>SEM photographs of first-instar larva of <tp:taxon-name><tp:taxon-name-part taxon-name-part-type="genus" reg="Cybister">Cybister</tp:taxon-name-part> (<tp:taxon-name-part taxon-name-part-type="subgenus" reg="Melanectes">Melanectes</tp:taxon-name-part>) <tp:taxon-name-part taxon-name-part-type="species" reg="brevis">brevis</tp:taxon-name-part></tp:taxon-name> Aubé, 1838. 26. Cephalic capsule; 27. Tentorial pit; 28–31. Tarsus of prothoracic leg; 26, 27. Ventral aspect; 28, 29. Posterior aspect; 30, 31. Anterior aspect.</p></caption><graphic xmlns:xlink="http://www.w3.org/1999/xlink" xlink:href="zookeys-1257-137_article-168982__-g008.jpg" position="float" orientation="portrait" xlink:type="simple" id="oo_1453698.jpg"><uri content-type="original_file" xlink:type="simple">https://binary.pensoft.net/fig/1453698</uri></graphic></fig><p><bold><italic>Chaetotaxy</italic>.</bold> Similar to that of generalized <italic><tp:taxon-name><tp:taxon-name-part taxon-name-part-type="genus" reg="Cybister">Cybister</tp:taxon-name-part></tp:taxon-name></italic> larva (<xref ref-type="bibr" rid="B2">Alarie et al. 2011</xref>; <xref ref-type="bibr" rid="B1">Alarie and Michat 2023</xref>; <xref ref-type="bibr" rid="B18">Watanabe and Hayashi 2024</xref>) with the following remarks: lamellae clypeales with weak longitudinal unevenness and split into several hair-like projections (Fig. <xref ref-type="fig" rid="F7">23</xref>); setae PA1–3 apically rounded (Fig. <xref ref-type="fig" rid="F2">6</xref>); seta FR10 broad (Fig. <xref ref-type="fig" rid="F2">6</xref>); seta AN3 absent (Figs <xref ref-type="fig" rid="F3">9</xref>, <xref ref-type="fig" rid="F7">25</xref>); row of short setae present on outer margin of mandible, around pore MNc (Fig. <xref ref-type="fig" rid="F3">10</xref>); setae MX11 and MX14 multi-branched (Figs <xref ref-type="fig" rid="F4">11</xref>, <xref ref-type="fig" rid="F4">12</xref>); seta TR4 not multi-branched (Fig. <xref ref-type="fig" rid="F5">15</xref>); setae AB1, AB12, and AB13 apically rounded (Figs <xref ref-type="fig" rid="F6">17</xref>, <xref ref-type="fig" rid="F6">18</xref>); seta AB4 long (Fig. <xref ref-type="fig" rid="F6">17</xref>).</p><fig id="F9" position="float" orientation="portrait"><object-id xmlns:xlink="http://www.w3.org/1999/xlink" content-type="doi" xlink:type="simple">10.3897/zookeys.1257.168982.figures32-33</object-id><object-id xmlns:xlink="http://www.w3.org/1999/xlink" content-type="arpha" xlink:type="simple">0CD0B710-3E50-5763-80AC-74D133C623DC</object-id><label>Figures 32, 33.</label><caption><p>SEM photographs of first-instar larva of <tp:taxon-name><tp:taxon-name-part taxon-name-part-type="genus" reg="Cybister">Cybister</tp:taxon-name-part> (<tp:taxon-name-part taxon-name-part-type="subgenus" reg="Melanectes">Melanectes</tp:taxon-name-part>) <tp:taxon-name-part taxon-name-part-type="species" reg="brevis">brevis</tp:taxon-name-part></tp:taxon-name> Aubé, 1838, abdominal segment VIII and urogomphus, ventral aspect.</p></caption><graphic xmlns:xlink="http://www.w3.org/1999/xlink" xlink:href="zookeys-1257-137_article-168982__-g009.jpg" position="float" orientation="portrait" xlink:type="simple" id="oo_1453699.jpg"><uri content-type="original_file" xlink:type="simple">https://binary.pensoft.net/fig/1453699</uri></graphic></fig><p><bold>Instar II (Figs <xref ref-type="fig" rid="F1">2</xref>, <xref ref-type="fig" rid="F1">3</xref>).</bold> As for instar I except as follows:</p><p><bold><italic>Color</italic> (Figs <xref ref-type="fig" rid="F1">2</xref>, <xref ref-type="fig" rid="F1">3</xref>).</bold> Head capsule varies among individuals, ranging from yellow-brown with numerous small brown maculae (Fig. <xref ref-type="fig" rid="F1">2</xref>) to almost entirely blackened (except for frontoclypeal anterior projections and area posterior to occipital suture) (Fig. <xref ref-type="fig" rid="F1">3</xref>); thoracic tergites and abdominal tergites I–VI with two brown to dark brown longitudinal stripes; membranous region of pro-, meso-, metanotum, and abdominal segments I–VI gray-brown, paler on both sides; abdominal tergite VII light-brown to gray-brown on both sides, yellow-brown in center with several small brown maculae; abdominal tergite VIII light brown to gray-brown with several small brown maculae.</p><p><bold><italic>Body</italic>.</bold> Measurements and body shape ratios are shown in Table <xref ref-type="table" rid="T1">1</xref>.</p><p><bold><italic>Head</italic>.</bold> EB absent; <abbrev xmlns:xlink="http://www.w3.org/1999/xlink" xlink:title="maximum head width" id="ABBRID0E6KAG" xlink:type="simple">HW</abbrev>/<abbrev xmlns:xlink="http://www.w3.org/1999/xlink" xlink:title="occipital foramen width" id="ABBRID0EDLAG" xlink:type="simple">OCW</abbrev> = 2.00–2.10. A/<abbrev xmlns:xlink="http://www.w3.org/1999/xlink" xlink:title="maximum head width" id="ABBRID0EHLAG" xlink:type="simple">HW</abbrev> = 1.06–1.08; A2/A1 = 0.94–0.95; A3/A1 = 0.60–0.67. MP3/MP2 = 1.31–1.37.</p><p><bold><italic>Chaetotax</italic>y.</bold> Identification of secondary setae was difficult due to the large number of additional setae.</p><p><bold>Instar III (Figs <xref ref-type="fig" rid="F1">4</xref>, <xref ref-type="fig" rid="F1">5</xref>).</bold> As for instar II except as follows:</p><p><bold><italic>Color</italic> (Figs <xref ref-type="fig" rid="F1">4</xref>, <xref ref-type="fig" rid="F1">5</xref>).</bold> Head capsule varies among individuals, ranging from yellow-brown with numerous small brown maculae (Fig. <xref ref-type="fig" rid="F1">4</xref>) to almost dark brown (Fig. <xref ref-type="fig" rid="F1">5</xref>); thoracic tergites and abdominal tergites I–VI with two dark-brown longitudinal stripes; membranous region of pro-, meso-, metanotum, and abdominal segments I–VI gray-brown (Fig. <xref ref-type="fig" rid="F1">4</xref>) to dark-gray-brown (Fig. <xref ref-type="fig" rid="F1">5</xref>), paler on both sides; abdominal tergite VII yellow-brown to gray-brown with two dark-brown stripes, and several small brown maculae; abdominal tergite VIII yellow-brown (Fig. <xref ref-type="fig" rid="F1">4</xref>) to brown (Fig. <xref ref-type="fig" rid="F1">5</xref>) with several small brown maculae.</p><p><bold><italic>Body</italic>.</bold> Measurements and body shape ratios shown in Table <xref ref-type="table" rid="T1">1</xref>.</p><p><bold><italic>Head</italic>.</bold><abbrev xmlns:xlink="http://www.w3.org/1999/xlink" xlink:title="maximum head width" id="ABBRID0E4NAG" xlink:type="simple">HW</abbrev>/<abbrev xmlns:xlink="http://www.w3.org/1999/xlink" xlink:title="occipital foramen width" id="ABBRID0EBOAG" xlink:type="simple">OCW</abbrev> = 1.80–1.90. A/<abbrev xmlns:xlink="http://www.w3.org/1999/xlink" xlink:title="maximum head width" id="ABBRID0EFOAG" xlink:type="simple">HW</abbrev> = 0.91–0.98; A2/A1 = 0.78–0.88; A3/A1 = 0.50–0.54. MP3/MP2 = 1.24–1.29.</p><p><bold><italic>Thorax</italic>.</bold> Spiracles present on mesosternum.</p><p><bold><italic>Abdomen</italic>.</bold> Spiracles present on segments I–VII.</p></tp:treatment-sec><ref-list><ref id="B2"><mixed-citation xmlns:xlink="http://www.w3.org/1999/xlink" xlink:type="simple"><person-group><name name-style="western"><surname>Alarie</surname><given-names>Y</given-names></name><name name-style="western"><surname>Michat</surname><given-names>MC</given-names></name><name name-style="western"><surname>Miller</surname><given-names>KB</given-names></name></person-group> (<year>2011</year>) <article-title>Notation of primary setae and pores on larvae of <tp:taxon-name><tp:taxon-name-part taxon-name-part-type="subfamily">Dytiscinae</tp:taxon-name-part></tp:taxon-name> (<tp:taxon-name><tp:taxon-name-part taxon-name-part-type="order">Coleoptera</tp:taxon-name-part></tp:taxon-name>: <tp:taxon-name><tp:taxon-name-part taxon-name-part-type="family">Dytiscidae</tp:taxon-name-part></tp:taxon-name>), with phylogenetic considerations.</article-title><source>Zootaxa</source><volume>3087</volume>(<issue>1</issue>): <fpage>1</fpage>–<lpage>55</lpage>. <ext-link xlink:href="10.11646/zootaxa.3087.1.1" ext-link-type="doi" xlink:type="simple">https://doi.org/10.11646/zootaxa.3087.1.1</ext-link></mixed-citation></ref><ref id="B1"><mixed-citation xmlns:xlink="http://www.w3.org/1999/xlink" xlink:type="simple"><person-group><name name-style="western"><surname>Alarie</surname><given-names>Y</given-names></name><name name-style="western"><surname>Michat</surname><given-names>MC</given-names></name></person-group> (<year>2023</year>) <article-title>Larval chaetotaxy of world <tp:taxon-name><tp:taxon-name-part taxon-name-part-type="family">Dytiscidae</tp:taxon-name-part></tp:taxon-name> (<tp:taxon-name><tp:taxon-name-part taxon-name-part-type="order">Coleoptera</tp:taxon-name-part></tp:taxon-name>: <tp:taxon-name><tp:taxon-name-part taxon-name-part-type="suborder">Adephaga</tp:taxon-name-part></tp:taxon-name>) and implications for the study of <tp:taxon-name><tp:taxon-name-part taxon-name-part-type="clade">Hydradephaga</tp:taxon-name-part></tp:taxon-name>.</article-title> In: <person-group><name name-style="western"><surname>Yee</surname><given-names>DA</given-names></name></person-group> (<role>Ed.</role>) <issue-title>Ecology, Systematics, and the Natural History of Predaceous Diving Beetles (Coleoptera: Dytiscidae).</issue-title><source>Springer, Cham</source>, <fpage>17</fpage>–<lpage>53</lpage>. <ext-link xlink:href="10.1007/978-3-031-01245-7_2" ext-link-type="doi" xlink:type="simple">https://doi.org/10.1007/978-3-031-01245-7_2</ext-link></mixed-citation></ref><ref id="B18"><mixed-citation xmlns:xlink="http://www.w3.org/1999/xlink" xlink:type="simple"><person-group><name name-style="western"><surname>Watanabe</surname><given-names>K</given-names></name><name name-style="western"><surname>Hayashi</surname><given-names>M</given-names></name></person-group> (<year>2024</year>) <article-title>Description of the larva of <italic><tp:taxon-name><tp:taxon-name-part taxon-name-part-type="genus">Cybister</tp:taxon-name-part> <tp:taxon-name-part taxon-name-part-type="species">lewisianus</tp:taxon-name-part></tp:taxon-name></italic> Sharp, 1873 (<tp:taxon-name><tp:taxon-name-part taxon-name-part-type="order">Coleoptera</tp:taxon-name-part></tp:taxon-name>, <tp:taxon-name><tp:taxon-name-part taxon-name-part-type="family">Dytiscidae</tp:taxon-name-part></tp:taxon-name>, <tp:taxon-name><tp:taxon-name-part taxon-name-part-type="subfamily">Cybistrinae</tp:taxon-name-part></tp:taxon-name>).</article-title><source>ZooKeys</source><volume>1197</volume>: <fpage>137</fpage>–<lpage>152</lpage>. <ext-link xlink:href="10.3897/zookeys.1197.119508" ext-link-type="doi" xlink:type="simple">https://doi.org/10.3897/zookeys.1197.119508</ext-link></mixed-citation></ref></ref-list></tp:taxon-treatment>
